# Supplementary material for: Electrochemical Performance of Orthorhombic CsPbI3 Perovskite in Li-Ion Batteries
Source: Materials (Basel). 2021 Sep 30;14(19):5718. doi: 10.3390/ma14195718 (PMC8510073; doi:10.3390/ma14195718)
Supplement: Supplementary file 1 [file materials-14-05718-s001.zip]

Archive with 1 entries (1 files):
- materials-1382658-supplementary.pdf
